# Supplementary material for: Farmer vs. Industrial Practices: Impact of Variety, Cropping System and Process on the Quality of Durum Wheat Grains and Final Products
Source: Foods. 2023 Mar 3;12(5):1093. doi: 10.3390/foods12051093 (PMC10000652; doi:10.3390/foods12051093)
Supplement: Supplementary file 1 [file foods-12-01093-s001.zip]

Archive with 1 entries (1 files):
- foods-2196363-supplementary.pdf
